# Supplementary material for: Genome-Wide Analysis of Differentially Expressed Genes and Splicing Isoforms in Clear Cell Renal Cell Carcinoma
Source: PLoS One. 2013 Oct 23;8(10):e78452. doi: 10.1371/journal.pone.0078452 (PMC3806822; doi:10.1371/journal.pone.0078452)
Supplement: Table S4 — List of tumor-associated exon inclusion events in ccRCC respect to non-tumoral samples. For each splicing event the genomic coordinates of the skipped, upstream and downstream exons are reported as well as the linear fold change and p-value for the comparison ccRCC vs NT samples for each probeset mapping on the genomic region involved in the splicing event. The value in the columns “InCDS” and “SkipInCDS” indicates if at least one of the exons involved in the splicing events or the skipped exon, respectively, are in the CDS (value = 1) or in the untranslated regions (value = 0). (XLSX) [file pone.0078452.s004.xlsx]

## Sheet: Table S4
Gene	C_up	C_skip	C_down	FC_up	FC_down	FC_skip	P_up	P_down	P_skip	InCDS	SkipInCDS
LIMK2	(29938198 , 29938410)	(29951706 , 29951805)	(29984277 , 29984412)	-1.02219	1.02917	2.70047	0.920775	0.886047	0.0000143	0	1
NANS	(99862885 , 99863100)	(99879021 , 99879120)	(99882919 , 99883185)	1.24249	1.39931	1.87197	0.157313	0.1244	0.0000163	1	1
YARS	(33044670 , 33044799)	(33048779 , 33048954)	(33055376 , 33055572)	1.30641	1.41499	2.88811	0.182513	0.192028	0.0000415	1	1
SS18	(21868967 , 21869089)	(21869793 , 21869885)	(21872517 , 21872621)	-1.11922	-1.34977	1.65638	0.53942	0.174713	0.000056	0	0
DAB2	(39417313 , 39417475)	(39418477 , 39419130)	(39424164 , 39424226)	-1.18927 // -1.30769 // -1.32222	1.0929	1.68871 // 2.69594	0.497856 // 0.254051 // 0.140947	0.503325	5.15e-05 // 5.52e-06	1	1
PTPRF	(43830715 , 43830859)	(43836006 , 43836311)	(43836978 , 43837171)	1.25296	1.29658	2.1799	0.133296	0.144042	0.0000728	1	1
PHF20	(33920774 , 33920887)	(33922291 , 33922470)	(33922986 , 33923165)	1.10479 // 1.64306	1.30045	2.27098	0.564954 // 0.0837434	0.202319	0.000111194	1	1
HMGXB4	(33983445 , 33983550)	(33988316 , 33988414)	(33989071 , 33989219)	1.12984	1.30026	1.70118	0.353631	0.177089	0.000149334	0	0
CTNNA1	(138295489 , 138296300)	(138296476 , 138296546)	(138297390 , 138298621)	-1.05532	-1.02101 // 1.0305 // 1.13472 // 1.0836 // -1.03194	1.74351	0.541296	0.923128 // 0.79164 // 0.381487 // 0.466594 // 0.843375	0.000159011	0	1
RAB31	(9698272 , 9698441)	(9765275 , 9765354)	(9782151 , 9782232)	2.38887	1.80092	1.98729	0.11257	0.13826	0.000185204	0	1
DDX55	(122652625 , 122652756)	(122656431 , 122656659)	(122658100 , 122658162)	1.25722	1.0301	2.29399	0.0762369	0.875354	0.000194523	0	0
AKAP9	(91507924 , 91508148)	(91509296 , 91509436)	(91509918 , 91510379)	1.30249	1.12048	1.59568	0.180311	0.598785	0.000225888	1	1
DARS	(136385422 , 136385533)	(136386526 , 136386606)	(136388509 , 136388551)	1.50596	1.58836	2.02434	0.156312	0.233582	0.000268889	1	1
LRRFIP2	(37100131 , 37100301)	(37107962 , 37108033)	(37111287 , 37111403)	1.06932	-1.07009	2.74624	0.770912	0.703296	0.000295581	1	1
LASS5	(48815991 , 48816119)	(48817778 , 48817870)	(48818617 , 48818667)	1.16775	1.08073	1.75541	0.420809	0.41418	0.000308572	1	1
ADC	(33319343 , 33320542)	(33322142 , 33322315)	(33330238 , 33330410)	1.13876 // -1.00981 // 1.00841 // 1.00688	1.33676	1.38042	0.445783 // 0.91516 // 0.944298 // 0.964634	0.0526779	0.000308876	0	1
ZYX	(142788510 , 142788624)	(142788772 , 142788994)	(142789463 , 142789662)	1.02321	1.25849 // -1.6905	2.63868	0.83064	0.107725 // 0.0610288	0.000339153	0	0
ZYX	(142788510 , 142788624)	(142788775 , 142788994)	(142789463 , 142789662)	1.02321	1.25849 // -1.6905	2.63868	0.83064	0.107725 // 0.0610288	0.000339153	0	0
FUT8	(64992092 , 64992189)	(65097808 , 65098237)	(65152449 , 65152564)	-1.16066	1.23398	1.64472	0.535097	0.307417	0.000370177	0	0
PRKRIP1	(101803188 , 101823989)	(101825072 , 101825150)	(101827000 , 101827100)	-1.02994	1.46082	1.98931	0.866143	0.145749	0.000484945	0	1
RBM9	(34491416 , 34491476)	(34494250 , 34494342)	(34504018 , 34504071)	1.07569	1.12942	1.54814	0.794581	0.608167	0.000662813	1	1
FDXR	(70371865 , 70372064)	(70372197 , 70372281)	(70372541 , 70372648)	1.24481	1.21556	1.95731	0.0628023	0.179069	0.000684543	1	1
RAD51	(38780554 , 38781416)	(38785667 , 38785784)	(38788515 , 38788606)	1.24958	1.12052	1.6738	0.115275	0.185506	0.000725755	1	1
KLHDC8A	(203575395 , 203575559)	(203578980 , 203579544)	(203592284 , 203592539)	1.30487 // -1.30996	1.13382 // -1.36835	1.40053	0.0793696 // 0.172556	0.261927 // 0.228192	0.000859708	1	0
XYLT2	(45788871 , 45789133)	(45789417 , 45789612)	(45790567 , 45790900)	1.13219	1.24129 // 1.51883	1.93653	0.456408	0.327622 // 0.0866697	0.000940733	1	1
MICALL2	(1443697 , 1443770)	(1444052 , 1444142)	(1444259 , 1444515)	1.01021	1.01115 // 1.204	1.62201	0.947383	0.79742 // 0.0438774	0.000943264	1	1
APOL4	(34925322 , 34925368)	(34927692 , 34927880)	(34927985 , 34928047)	1.25787	1.17889	2.77661	0.52835	0.328468	0.000945182	0	0
APOL4	(34925322 , 34925368)	(34927692 , 34927843)	(34927985 , 34928047)	1.25787	1.17889	2.77661	0.52835	0.328468	0.000945182	0	0
APOL4	(34925322 , 34925368)	(34927692 , 34927788)	(34927985 , 34928047)	1.25787	1.17889	2.77661	0.52835	0.328468	0.000945182	0	0
APOL4	(34925322 , 34925368)	(34927692 , 34927833)	(34927985 , 34928047)	1.25787	1.17889	2.77661	0.52835	0.328468	0.000945182	0	0
SEC14L2	(29132331 , 29132374)	(29133404 , 29133592)	(29135176 , 29135271)	1.27555	1.58035	2.16094	0.0891818	0.0642072	0.00096416	1	1
MAP2	(210282883 , 210283223)	(210296564 , 210296656)	(210298678 , 210298759)	2.21254	1.81634	3.01975	0.0901247	0.0514236	0.0010004	1	1
STAB1	(52532483 , 52532632)	(52532708 , 52532812)	(52532927 , 52533073)	1.75655	1.37354	3.39722	0.0630217	0.0823371	0.00105217	1	1
MFF	(227901638 , 227901749)	(227902566 , 227902743)	(227903586 , 227903806)	-1.30151	-1.22111	1.74103	0.135896	0.145092	0.00109921	0	0
CRHR1	(41240154 , 41240243)	(41249610 , 41249729)	(41254502 , 41262468)	-1.4608	-1.06033 // 1.27551	1.38336	0.308307	0.705093 // 0.279666	0.00111273	1	1
E2F7	(75939159 , 75942096)	(75943469 , 75943893)	(75945794 , 75946049)	1.28209 // 1.52392	1.5009	2.76159	0.247794 // 0.0400211	0.054568	0.0012702	0	0
UCK2	(164127165 , 164132193)	(164139043 , 164139140)	(164141782 , 164141830)	-1.07002 // 1.28132 // 1.01384	1.33504	3.01041	0.693282 // 0.388289 // 0.954759	0.331696	0.00131253	1	1
JAKMIP1	(6117508 , 6117636)	(6131567 , 6131626)	(6132800 , 6132940)	1.03129	1.06408	1.52341	0.720323	0.600086	0.00134537	1	1
MAP2	(210253719 , 210253796)	(210265594 , 210269319)	(210269511 , 210269717)	1.23738	1.13519	1.84564	0.533888	0.487473	0.0014266	1	1
RTN2	(50683569 , 50683615)	(50683735 , 50683804)	(50683946 , 50684084)	-1.24733	1.18192	1.94679	0.0865041	0.0926154	0.00143917	1	1
ESYT1	(54818234 , 54818323)	(54818455 , 54818550)	(54818819 , 54818890)	1.23151	1.44407	1.99348	0.184958	0.128119	0.0015321	1	1
FAM62A	(54818234 , 54818323)	(54818455 , 54818550)	(54818819 , 54818890)	1.23151	1.44407	1.99348	0.184958	0.128119	0.0015321	1	1
PALM2	(111442892 , 111442967)	(111582589 , 111582634)	(111669592 , 111669672)	-1.29144	1.38131	2.57295	0.398021	0.0912947	0.00165536	0	1
ACHE	(100326726 , 100326895)	(100327891 , 100328375)	(100328722 , 100329790)	1.24797	1.14456 // 1.51194 // 1.23434 // 1.37688	1.96415	0.139997	0.468328 // 0.0409786 // 0.0473164 // 0.160938	0.00171435	0	1
ACHE	(100326726 , 100326895)	(100327891 , 100328200)	(100328722 , 100329790)	1.24797	1.14456 // 1.51194 // 1.23434 // 1.37688	1.96415	0.139997	0.468328 // 0.0409786 // 0.0473164 // 0.160938	0.00171435	0	0
SEMA4A	(154383769 , 154390179)	(154390965 , 154391132)	(154392829 , 154392989)	-1.11434	-1.28876	1.57099	0.434386	0.480574	0.00175945	0	0
PPIL5	(49135469 , 49135671)	(49138838 , 49138936)	(49150724 , 49151140)	1.08409	1.41231 // 1.07439 // 1.08024 // 1.04602	2.33337	0.600516	0.0979154 // 0.545919 // 0.475365 // 0.697435	0.00196352	0	1
ACVRL1	(50592422 , 50592586)	(50593150 , 50593401)	(50594490 , 50594636)	-1.18115	1.77926 // 1.88714	1.87681	0.135896	0.059991 // 0.0379485	0.00211314	0	1
ZNF3	(99510694 , 99512992)	(99515095 , 99515215)	(99517194 , 99517323)	-1.03421 // 1.64989 // 1.08575 // 1.18468 // 1.31911	1.02466	1.88675	0.855404 // 0.170045 // 0.620122 // 0.272021 // 0.108527	0.856	0.00214293	0	1
ZNF3	(99512862 , 99512992)	(99515099 , 99515215)	(99517194 , 99517323)	1.18468 // 1.31911	1.02466	1.88675	0.272021 // 0.108527	0.856	0.00214293	1	0
PADI1	(17438786 , 17438865)	(17439717 , 17439842)	(17443092 , 17445087)	1.37397	1.51067 // 1.0519	1.67735	0.330063	0.0580637 // 0.483253	0.00215157	0	1
BRD8	(137529416 , 137529696)	(137530106 , 137530198)	(137531522 , 137531666)	1.10383	1.28119	1.40195	0.509803	0.116779	0.00215347	1	1
BRD8	(137529416 , 137529696)	(137530106 , 137530315)	(137531522 , 137531666)	1.10383	1.28119	1.40195	0.509803	0.116779	0.00215347	1	1
SNX7	(98899801 , 98900055)	(98900841 , 98900960)	(98923029 , 98923211)	1.04704	2.06525	2.19045	0.72171	0.103674	0.00226785	0	0
NCALD	(102800656 , 102801052)	(102997213 , 102997262)	(103101641 , 103205732)	-1.41547	1.03636 // 1.06907	2.6649	0.2046	0.816187 // 0.682194	0.00236028	0	1
SDCCAG8	(241516197 , 241516322)	(241523016 , 241523144)	(241534638 , 241534702)	-1.03939	1.24432	1.58925	0.796568	0.347342	0.00241736	1	1
SDCCAG8	(241516197 , 241516322)	(241522994 , 241523144)	(241534638 , 241534702)	-1.03939	1.24432	1.58925	0.796568	0.347342	0.00241736	1	0
C1ORF9	(170787275 , 170787389)	(170789023 , 170789133)	(170791632 , 170791786)	-1.02626	1.17152	1.81852	0.858961	0.380109	0.00285935	1	1
ZNF551	(62885169 , 62885424)	(62888442 , 62888565)	(62889661 , 62892991)	-1.01835 // 1.25387	1.45846 // 1.05579 // 1.06586 // 1.46997 // 1.22074 // -1.00005 // 1.35933 // -1.19292 // -1.02433 // -1.14681	2.22652	0.869939 // 0.0896306	0.140928 // 0.646961 // 0.653989 // 0.0505272 // 0.208452 // 0.999785 // 0.0804502 // 0.234338 // 0.845343 // 0.162547	0.00307332	0	1
FCHO1	(17750282 , 17750693)	(17753040 , 17753152)	(17753261 , 17753348)	1.03043	1.58551	1.08323	0.456288	0.0792828	0.00336624	1	1
LRRC20	(71753625 , 71753792)	(71770315 , 71770464)	(71806214 , 71812386)	-1.11956	1.00279 // 1.26658 // 1.22965	1.79345	0.385228	0.941438 // 0.09147 // 0.699227	0.00339506	0	1
SRPK2	(104631311 , 104631468)	(104696489 , 104696552)	(104816331 , 104827038)	1.01137	-1.19637 // -1.08343	2.03494	0.95811	0.223753 // 0.756854	0.00340617	1	1
CCDC14	(125150433 , 125157964)	(125158277 , 125158332)	(125162681 , 125162945)	1.61909 // 1.12243 // 1.11177 // 1.05146 // -1.07174 // 1.20503 // 1.11437 // 1.17962 // 1.01445	1.32843	1.9004	0.106626 // 0.470949 // 0.764998 // 0.802151 // 0.692074 // 0.419373 // 0.653513 // 0.566905 // 0.937617	0.0932047	0.00349257	1	1
CCDC14	(125157892 , 125157964)	(125158186 , 125158332)	(125162681 , 125162945)	1.61909	1.32843	1.9004	0.106626	0.0932047	0.00349257	1	1
TBC1D23	(101511937 , 101512076)	(101513367 , 101513411)	(101517633 , 101517721)	1.18154	-1.09387	1.84975	0.424158	0.736413	0.00352207	1	1
ODF2	(130263042 , 130263167)	(130271283 , 130271453)	(130273408 , 130273573)	1.06415 // 1.26614	1.23325	1.55054	0.500958 // 0.174901	0.120876	0.00355227	1	1
MYNN	(170983959 , 170984042)	(170985104 , 170985190)	(170986898 , 170988035)	1.45314	1.09919 // 1.68937 // 1.43871	1.81267	0.0999574	0.79763 // 0.022319 // 0.0875475	0.00374101	0	1
AMOTL1	(94141156 , 94141374)	(94167825 , 94167974)	(94172204 , 94173125)	1.1878	1.01972 // 1.67491 // 1.2028 // 1.30186 // 1.09452 // 1.40113	1.695	0.300931	0.943208 // 0.11169 // 0.391379 // 0.2987 // 0.431055 // 0.104213	0.00375379	1	1
GTPBP4	(1028429 , 1028599)	(1031869 , 1031972)	(1032046 , 1033248)	1.00697	1.12859 // -1.01097	1.56475	0.958753	0.594662 // 0.958692	0.00389138	1	1
SELV	(44701220 , 44701273)	(44701383 , 44701457)	(44701551 , 44701650)	-1.28405	1.08416	1.53101	0.32854	0.358204	0.00409006	0	1
FES	(89234635 , 89234718)	(89235216 , 89235425)	(89235788 , 89235910)	1.204	1.04552	1.27965	0.242066	0.34071	0.0041527	1	1
TBC1D20	(373694 , 373774)	(376533 , 376718)	(390980 , 391108)	1.20464	1.07736	1.55469	0.0820262	0.273452	0.00443046	1	1
FAP	(162788364 , 162788416)	(162789222 , 162789296)	(162790239 , 162790333)	-1.00058	-1.06045	2.77132	0.997921	0.76939	0.00459539	1	1
POLL	(103335004 , 103335225)	(103335613 , 103335903)	(103336993 , 103337153)	1.12755	1.37913	1.67246	0.24164	0.0751079	0.00463237	1	1
NLN	(65053779 , 65053997)	(65090150 , 65090409)	(65094543 , 65094691)	1.01461 // 1.45867	1.26195	2.08096	0.88791 // 0.0250347	0.294125	0.00491206	0	1
OS9	(56374005 , 56374373)	(56374756 , 56374976)	(56375830 , 56375893)	1.11625 // 1.35532	1.11686	1.29146	0.232627 // 0.0129539	0.153501	0.00494791	0	0
OS9	(56374005 , 56374373)	(56374802 , 56374976)	(56375830 , 56375893)	1.11625 // 1.35532	1.11686	1.29146	0.232627 // 0.0129539	0.153501	0.00494791	0	0
OS9	(56374005 , 56374373)	(56374800 , 56374976)	(56375830 , 56375893)	1.11625 // 1.35532	1.11686	1.29146	0.232627 // 0.0129539	0.153501	0.00494791	0	1
FBXO6	(11653910 , 11654036)	(11654572 , 11654667)	(11655921 , 11656056)	1.38838	1.25685	1.68567	0.174694	0.311677	0.00499518	1	1
RYR1	(43694051 , 43694090)	(43694552 , 43694612)	(43694725 , 43694963)	-1.73046	1.0432	2.54932	0.111496	0.296856	0.00511362	1	1
DYRK1A	(37799456 , 37799762)	(37800272 , 37800527)	(37806084 , 37809549)	-1.25187 // -1.20026	1.01334 // 1.14421 // -1.19187 // -1.17383 // -1.11934 // -1.04339 // -1.26462 // -1.28744	1.53504	0.156624 // 0.380661	0.909442 // 0.412107 // 0.340636 // 0.416544 // 0.537937 // 0.77937 // 0.451896 // 0.24746	0.00518864	0	0
SYK	(92667151 , 92667200)	(92669234 , 92669302)	(92676307 , 92676394)	-1.36024	1.16241	2.11592	0.321365	0.381477	0.00521154	1	1
HMGXB4	(33989789 , 33989867)	(33989975 , 33990089)	(33990641 , 33991596)	1.18757	1.18364 // 1.49838 // 1.34363 // 1.2684 // 1.18014 // 1.13647	1.91401	0.198851	0.391025 // 0.131744 // 0.255537 // 0.134392 // 0.427283 // 0.379424	0.0052398	1	0
EPB41L2	(131230292 , 131230414)	(131232645 , 131232959)	(131247929 , 131248101)	1.76012	1.28598	2.52216	0.123112	0.38761	0.00524538	1	1
EPSTI1	(42441230 , 42441313)	(42442748 , 42442806)	(42464114 , 42464371)	1.36588	1.43423	1.95931	0.0574534	0.0652645	0.00528959	0	1
KIAA1429	(95577732 , 95577884)	(95580778 , 95580910)	(95587904 , 95588121)	-1.13443	1.36589	1.52222	0.626029	0.163266	0.00536355	1	1
GALNT12	(100628855 , 100629044)	(100633875 , 100634060)	(100637352 , 100637469)	1.31258	1.49428	1.90475	0.147216	0.0913668	0.00544327	1	1
LAMP2	(119444031 , 119449345)	(119456959 , 119457176)	(119459613 , 119459810)	-2.0216 // -1.30269 // -1.08157 // -1.26942 // -1.19504 // -1.01161	-1.14413	1.98709 // 1.98406	0.136746 // 0.420123 // 0.871053 // 0.377026 // 0.259505 // 0.910538	0.293293	0.000545952 // 6.36e-05	0	0
KLHDC4	(86339780 , 86339916)	(86346301 , 86346399)	(86353056 , 86357055)	1.29389	1.19073 // 1.01632	1.66342	0.163289	0.389203 // 0.94373	0.0055388	1	1
VAV1	(6773232 , 6773340)	(6773430 , 6773525)	(6776064 , 6776132)	1.41446	1.2198	1.43587	0.0715004	0.233912	0.00557428	1	1
CLSTN1	(9718530 , 9718687)	(9720143 , 9720199)	(9723739 , 9723901)	-1.01721	-1.02657	2.71623	0.816412	0.813462	0.00559076	1	1
KATNA1	(149964423 , 149966202)	(149967490 , 149967611)	(149985932 , 149986112)	-1.21522 // 1.28968	1.13845	1.37635	0.289875 // 0.164945	0.447724	0.00569314	1	1
RBL1	(35128810 , 35128938)	(35129050 , 35129114)	(35129803 , 35130003)	1.93405	1.71986 // 1.15651	1.98616	0.109047	0.0832813 // 0.571715	0.00589534	1	1
TM2D3	(100007730 , 100007887)	(100009422 , 100009499)	(100009997 , 100010117)	1.39593	1.09922	1.73403	0.115518	0.505221	0.00601078	0	0
CHFR	(131948126 , 131948293)	(131956278 , 131956334)	(131957383 , 131957442)	1.49973	1.08548	1.44128	0.0899724	0.775349	0.00620025	1	1
CHFR	(131948126 , 131948293)	(131956278 , 131956457)	(131957383 , 131957442)	1.49973	1.08548	1.44128	0.0899724	0.775349	0.00620025	1	1
CHFR	(131948126 , 131948293)	(131956278 , 131956493)	(131957383 , 131957442)	1.49973	1.08548	1.44128	0.0899724	0.775349	0.00620025	1	1
CASP8	(201806984 , 201831122)	(201839429 , 201839759)	(201844484 , 201844589)	1.25257 // 2.80249	1.41169	1.92533	0.100242 // 0.022546	0.178621	0.00622789	0	1
CASP8	(201806984 , 201807080)	(201839455 , 201839759)	(201844484 , 201844589)	1.25257	1.41169	1.92533	0.100242	0.178621	0.00622789	0	1
SPG11	(42646914 , 42647082)	(42648888 , 42648995)	(42650015 , 42650148)	1.08969	-1.00268	1.44824	0.526673	0.989259	0.00629524	1	1
SFRS4	(29346879 , 29348325)	(29353795 , 29354009)	(29358473 , 29358585)	1.10499 // 1.20112 // 1.38902	1.09899 // 1.20919	1.63735 // 1.37148	0.774757 // 0.0331622 // 0.0305831	0.305116 // 0.286795	0.00645253 // 0.00200486	0	1
HDAC9	(18600056 , 18600177)	(18635498 , 18635629)	(18640775 , 18640994)	1.04086	1.44729	1.59223	0.867193	0.23526	0.00651654	1	1
ENKUR	(25319398 , 25319544)	(25324581 , 25324804)	(25344795 , 25345018)	1.15876	1.31762	2.18097	0.338432	0.116265	0.00652984	0	1
RUFY1	(178919348 , 178919805)	(178922154 , 178922271)	(178927068 , 178927169)	1.40921 // 1.03014	1.18955	1.74713	0.0516786 // 0.900394	0.31032	0.00676954	1	1
ME1	(84164805 , 84164954)	(84174206 , 84174339)	(84197315 , 84197516)	1.21999	-1.34831	1.84215	0.109905	0.193856	0.00708552	1	1
OPN3	(239827671 , 239827922)	(239834185 , 239834504)	(239869807 , 239870280)	1.42972	-1.14155 // 1.0057 // 1.47541	1.58452	0.100085	0.738963 // 0.962389 // 0.119864	0.0074126	0	0
PBX3	(127762784 , 127762949)	(127764202 , 127764314)	(127765112 , 127765201)	1.1252	1.27881 // 1.68275	2.21048	0.713165	0.0603832 // 0.0513232	0.00749082	1	1
POLA1	(24627463 , 24627587)	(24631289 , 24631385)	(24632427 , 24632507)	1.55415	1.28643	1.63198	0.0682678	0.237128	0.0076352	1	1
CD79B	(59360861 , 59360980)	(59361166 , 59361477)	(59362427 , 59362480)	1.49179	1.26089	1.86941	0.0683555	0.222614	0.00764384	0	0
CYTSB	(19999899 , 20000141)	(20048238 , 20049817)	(20071318 , 20071525)	-1.64079	1.6855	2.47457	0.110055	0.0839608	0.00772344	1	1
PLBD1	(14586409 , 14586492)	(14597394 , 14597613)	(14611783 , 14611929)	1.09053	1.15182	1.35518	0.548055	0.453203	0.00772375	1	1
RSU1	(16864039 , 16864089)	(16898978 , 16899089)	(16899320 , 16899485)	-1.31129	1.16874	1.39656	0.332348	0.388725	0.00780317	1	1
UBXN11	(26484901 , 26497140)	(26500004 , 26500131)	(26500772 , 26500845)	1.23453 // 1.16379 // 1.01062 // 1.0879	1.22589	1.58537	0.143654 // 0.30945 // 0.936809 // 0.570611	0.0993135	0.00790009	1	1
UBXN11	(26484901 , 26497140)	(26500004 , 26500102)	(26500772 , 26500845)	1.23453 // 1.16379 // 1.01062 // 1.0879	1.22589	1.58537	0.143654 // 0.30945 // 0.936809 // 0.570611	0.0993135	0.00790009	1	1
UBXN11	(26497028 , 26497140)	(26500004 , 26500099)	(26500772 , 26500845)	1.0879	1.22589	1.58537	0.570611	0.0993135	0.00790009	1	1
EIF4G3	(21103963 , 21104051)	(21140571 , 21141410)	(21149083 , 21149191)	1.45208	-1.04444	1.50659 // 1.40095	0.166043	0.861261	0.00556355 // 0.00797739	1	1
NEK11	(132444970 , 132445030)	(132475012 , 132475108)	(132551091 , 132551999)	-1.06157	1.15664 // 1.00455 // 1.15626 // 1.02491	2.09143	0.795998	0.322399 // 0.969089 // 0.524265 // 0.844606	0.00801269	0	1
MAX	(64611598 , 64613134)	(64613799 , 64613899)	(64614384 , 64614513)	-1.25747 // -1.03214 // 1.46194	-1.07103	1.46521	0.461471 // 0.868957 // 0.0873976	0.493318	0.00808548	0	0
MAX	(64611598 , 64613134)	(64613815 , 64613899)	(64614384 , 64614513)	-1.25747 // -1.03214 // 1.46194	-1.07103	1.46521	0.461471 // 0.868957 // 0.0873976	0.493318	0.00808548	0	0
TTF2	(117432946 , 117433127)	(117434200 , 117434353)	(117434677 , 117434768)	1.3543	1.41344	1.69415	0.135371	0.176265	0.00817595	1	1
BRD8	(137526718 , 137526932)	(137527675 , 137527721)	(137527908 , 137528001)	1.21962	1.32368	1.58101	0.108933	0.123265	0.00820111	1	1
TMEM49	(55167481 , 55169686)	(55170980 , 55171090)	(55197114 , 55197282)	1.19755 // 1.07054 // 1.20784	1.0989	1.31128	0.121029 // 0.552442 // 0.0257287	0.362803	0.00825993	1	1
ZNF75A	(3302678 , 3302769)	(3303050 , 3303176)	(3306913 , 3307023)	-1.03169	1.17139	1.69059	0.882714	0.352811	0.00849374	0	0
RRP12	(99143431 , 99143507)	(99145965 , 99146048)	(99150052 , 99150281)	-1.06986	1.09492 // 1.04862	1.44216	0.735346	0.656563 // 0.780531	0.00856169	1	1
RRP12	(99143431 , 99143507)	(99145965 , 99146069)	(99150052 , 99150281)	-1.06986	1.09492 // 1.04862	1.44216	0.735346	0.656563 // 0.780531	0.00856169	1	1
C13ORF34	(72201065 , 72201232)	(72210101 , 72210182)	(72215676 , 72215741)	1.23656	1.09517	1.54018	0.365541	0.592481	0.00865272	0	1
MORF4L2	(102820083 , 102820204)	(102826265 , 102826327)	(102826755 , 102826844)	-1.02059	1.21071	1.83921	0.938945	0.38746	0.00871916	1	0
TMEM62	(41212640 , 41213472)	(41213747 , 41213858)	(41215002 , 41215139)	1.13957	-1.20751	1.62608	0.358242	0.573331	0.00873988	0	1
ENOX2	(129664775 , 129664909)	(129670898 , 129670986)	(129745202 , 129863386)	1.82866 // -1.28743	-1.26896 // 1.33094	1.29794	0.103427 // 0.480848	0.282347 // 0.284877	0.00879398	1	1
ATR	(143760783 , 143760973)	(143761795 , 143761986)	(143762775 , 143762953)	-1.05153	-1.08291	1.71651	0.867098	0.65924	0.00887493	1	1
HISPPD1	(102543621 , 102543788)	(102546834 , 102547007)	(102548272 , 102548344)	1.00822	1.19017	1.75949	0.963153	0.488256	0.00907385	1	1
PPIP5K2	(102543621 , 102543788)	(102546834 , 102547007)	(102548272 , 102548344)	1.00822	1.19017	1.75949	0.963153	0.488256	0.00907385	1	1
PLEKHA4	(54033086 , 54034332)	(54036218 , 54036379)	(54040439 , 54040515)	-1.23728	-1.2097	1.87383	0.420639	0.259101	0.00942927	1	1
C9ORF89	(94912671 , 94912824)	(94913982 , 94914041)	(94914321 , 94914392)	1.02711 // 1.19752	1.06674	1.50074	0.923571 // 0.453634	0.684904	0.00969531	1	1
NUF2	(161580147 , 161580284)	(161582092 , 161582232)	(161584177 , 161584352)	1.74478	-1.06201	2.10209	0.0599418	0.818313	0.00983871	1	1
INSIG1	(154725392 , 154725491)	(154726470 , 154726540)	(154730884 , 154732879)	1.20566	1.47055 // 1.94506 // 1.27548 // 1.25578 // 1.49123	1.77683	0.463167	0.114811 // 0.0301198 // 0.0200702 // 0.359112 // 0.0629268	0.00985216	0	1
FAM53C	(137701142 , 137701895)	(137704772 , 137705001)	(137705397 , 137705454)	-1.08146	1.40446	1.56135	0.59212	0.130243	0.00986826	0	0
POLR2D	(128320704 , 128324729)	(128326969 , 128327149)	(128332072 , 128332165)	1.08231 // 1.33268 // 1.43552 // 1.28256 // 1.05845	1.04137	1.52354	0.636705 // 0.0621367 // 0.0517329 // 0.214364 // 0.684451	0.691845	0.00991401	0	0
MIF4GD	(70775127 , 70775306)	(70775422 , 70775577)	(70775759 , 70775868)	1.09969	1.14472	1.39219	0.595242	0.50815	0.00996693	1	1
