# Supplementary material for: Genome-Wide Analysis of Differentially Expressed Genes and Splicing Isoforms in Clear Cell Renal Cell Carcinoma
Source: PLoS One. 2013 Oct 23;8(10):e78452. doi: 10.1371/journal.pone.0078452 (PMC3806822; doi:10.1371/journal.pone.0078452)
Supplement: Table S5 — List of normal-associated exon inclusion events in ccRCC respect to non-tumoral samples. For each splicing event the genomic coordinates of the skipped, upstream and downstream exons are reported as well as the linear fold change and p-value for the comparison ccRCC vs NT samples for each probeset mapping on the genomic region involved in the splicing event. The value in the columns “InCDS” and “SkipInCDS” indicates if at least one of the exons involved in the splicing events or the skipped exon, respectively, are in the CDS (value = 1) or in the untranslated regions (value = 0). (XLSX) [file pone.0078452.s005.xlsx]

## Sheet: Table S5
Gene	C_up	C_skip	C_down	FC_up	FC_down	FC_skip	P_up	P_down	P_skip	InCDS	SkipInCDS
MAPK10	(87334486 , 87334584)	(87494707 , 87494821)	(87499835 , 87593396)	-1.8531	-1.08692 // -1.46144	-3.1341	0.0779062	0.409453 // 0.0148698	0.0000052	1	1
DUSP13	(76527472 , 76527649)	(76531631 , 76531725)	(76538773 , 76538985)	1.25883	1.0222	-2.74407	0.125999	0.885219	0.0000149	0	1
TDRD1	(115953072 , 115953316)	(115953822 , 115953965)	(115954471 , 115954642)	-1.05942 // 1.04364	-1.00099 // -1.30497	-2.07097	0.81259 // 0.887187	0.985977 // 0.138474	0.0000401	1	1
APEH	(49686799 , 49687058)	(49687620 , 49687746)	(49688131 , 49688224)	-1.21644	-1.1319	-4.10943	0.0680411	0.627921	0.0000545	0	1
SLC26A5	(102819305 , 102819418)	(102820602 , 102820749)	(102825615 , 102825697)	1.03377	-1.00495	-2.84598	0.411062	0.959749	0.0000598	1	1
AFP	(74538346 , 74538478)	(74539817 , 74539871)	(74540212 , 74540755)	-1.19912	-1.55312	-3.76103	0.222868	0.0688511	0.0000865	0	0
CSPP1	(68265439 , 68265548)	(68268253 , 68268391)	(68270171 , 68271051)	-1.34013	-1.45938 // -1.15339 // -1.84564	-1.81054	0.063108	0.119779 // 0.227066 // 0.0384531	0.0000972	0	1
SLC6A2	(54290967 , 54291067)	(54291552 , 54291719)	(54293276 , 54293347)	1.16871	1.12018	-1.63329	0.370308	0.515819	0.000178875	1	1
C10ORF79	(105975209 , 105975305)	(105980338 , 105980591)	(105981930 , 105982124)	-1.30532	-1.0178	-2.56145	0.133887	0.883467	0.000208988	1	1
CCDC122	(43331542 , 43332206)	(43340830 , 43340939)	(43341467 , 43347284)	-1.13341	-1.2106 // 1.10434	-2.19798	0.683494	0.584914 // 0.679514	0.000252594	0	1
EPN3	(45971547 , 45971675)	(45972607 , 45972694)	(45973153 , 45973422)	-1.44353	-1.11375 // -1.08551	-3.16248	0.114018	0.383238 // 0.592324	0.000287142	1	1
MFF	(227913252 , 227915779)	(227920186 , 227920344)	(227925474 , 227928721)	-1.66421	-1.78357 // -1.2994	-2.13737	0.0528815	0.0998006 // 0.0170395	0.000302476	1	1
ATXN1	(16861443 , 16861557)	(16862253 , 16862301)	(16869508 , 16869700)	1.15866	1.27408 // 1.08246	-2.34541	0.220497	0.19157 // 0.446877	0.000308894	0	0
TXNRD2	(18247702 , 18247794)	(18248145 , 18248240)	(18250848 , 18251090)	-1.22027	-1.26803	-1.88276	0.326589	0.145151	0.000310107	1	1
DYNC1LI2	(65333842 , 65334072)	(65340601 , 65340717)	(65342677 , 65342750)	-1.04285 // -1.10437	-1.12014	-1.4358	0.863716 // 0.695772	0.3649	0.000323586	1	1
CTNND1	(57339442 , 57339548)	(57339963 , 57340049)	(57340345 , 57343228)	1.05834	1.25738 // -1.02219 // -1.28011 // -1.14106 // -1.03191 // -1.0257 // 1.00686	-2.54364	0.598749	0.32026 // 0.84174 // 0.341444 // 0.54831 // 0.82983 // 0.786622 // 0.952719	0.000399003	0	1
SH3GLB2	(130812220 , 130812309)	(130812770 , 130812865)	(130814336 , 130814398)	-1.39662	-1.35897	-3.12665	0.183404	0.190077	0.000401845	1	1
TRIM54	(27375617 , 27375788)	(27375902 , 27376027)	(27381331 , 27381426)	-1.02569	-1.02018	-2.00393	0.798008	0.898748	0.00041616	1	1
OSBPL8	(75368762 , 75368899)	(75377770 , 75377806)	(75405421 , 75405529)	-1.76987	-1.00468 // 1.02897	-2.9184	0.0520429	0.965785 // 0.854623	0.000417123	1	1
SLC38A3	(50227089 , 50227204)	(50227822 , 50227895)	(50227980 , 50228072)	-1.72028	-1.51765	-6.55562	0.116769	0.380665	0.000457721	1	1
P2RX2	(131706098 , 131706233)	(131706338 , 131706409)	(131706503 , 131706578)	-1.04139	1.06603	-1.75824	0.841081	0.729019	0.000482693	1	1
C14ORF159	(90735854 , 90736002)	(90740803 , 90740922)	(90751502 , 90751653)	-1.26153	-1.31434	-1.70451	0.316914	0.14542	0.000617013	1	1
SLC6A4	(25572760 , 25573225)	(25573963 , 25574059)	(25586757 , 25587112)	-1.30333 // 1.01141	-1.04989	-1.27306	0.0731982 // 0.881826	0.519241	0.000630365	0	0
TMEM130	(98295738 , 98295897)	(98298654 , 98298959)	(98305336 , 98305609)	-1.05517	1.34011 // -1.00914 // -1.71639	-1.87558	0.888372	0.228088 // 0.956713 // 0.123867	0.000641708	0	0
MPST	(35745764 , 35745859)	(35750179 , 35750797)	(35755203 , 35755809)	-1.46231	-1.4734 // -1.05045	-2.41635	0.0680765	0.0774504 // 0.750802	0.000642603	0	1
MFN2	(11962825 , 11963128)	(11964454 , 11964758)	(11971809 , 11971987)	1.03788	-1.54962 // -1.47958	-1.43506	0.856275	0.0642325 // 0.018265	0.000723493	0	0
MFN2	(11962825 , 11963128)	(11964618 , 11964758)	(11971809 , 11971987)	1.03788	-1.54962 // -1.47958	-1.43506	0.856275	0.0642325 // 0.018265	0.000723493	0	0
MFN2	(11962825 , 11963128)	(11964614 , 11964758)	(11971809 , 11971987)	1.03788	-1.54962 // -1.47958	-1.43506	0.856275	0.0642325 // 0.018265	0.000723493	0	0
ZNF410	(73430253 , 73430388)	(73432772 , 73432990)	(73434527 , 73434973)	-1.2284	-1.04638	-1.91358	0.259671	0.84426	0.000734229	1	1
CNTFR	(34558895 , 34558979)	(34571093 , 34571203)	(34579553 , 34579735)	-1.3503	-1.17509	-2.05262	0.265213	0.177446	0.000748839	0	0
GUF1	(44375224 , 44375561)	(44377215 , 44377326)	(44377468 , 44377616)	-1.12659	-1.30411 // -1.25708	-1.78762	0.244034	0.141472 // 0.202703	0.000845888	0	1
XPA	(99489199 , 99489364)	(99491637 , 99491742)	(99495752 , 99495862)	-1.1798	-1.14468	-1.96777	0.26314	0.560853	0.000949254	0	1
PLCH2	(2423411 , 2423708)	(2424916 , 2424942)	(2425221 , 2426824)	1.16179 // -1.01053	1.35248 // -1.24008 // 1.16963 // -1.03466 // -1.57963 // -1.26635 // -1.20226 // -4.34849	-1.64952	0.112522 // 0.942924	0.0690825 // 0.428368 // 0.187058 // 0.776955 // 0.148296 // 0.251245 // 0.0671959 // 0.0392539	0.00112725	0	0
COL4A6	(107299381 , 107299506)	(107299831 , 107299902)	(107300495 , 107300602)	-1.02247	-1.09345	-1.22092	0.722017	0.3006	0.00133696	1	1
PARD3	(34713063 , 34713188)	(34728264 , 34728347)	(34730760 , 34730851)	-1.21382	-1.16871	-1.55909	0.108039	0.251972	0.00137619	1	1
PUM1	(31211416 , 31211712)	(31212601 , 31212744)	(31213788 , 31213926)	-1.39042 // -1.78938	-1.39815	-1.37519	0.0719392 // 0.119924	0.0551286	0.00138292	1	1
ENOX1	(42794520 , 42794637)	(42798555 , 42798661)	(42816674 , 42816886)	1.04278	1.00814	-1.60126	0.786395	0.963564	0.00162322	1	1
PHF7	(52430704 , 52430810)	(52431816 , 52431937)	(52432147 , 52432696)	-1.18076	1.04864 // 1.1107	-2.04468	0.19801	0.61927 // 0.587911	0.00165959	0	1
DNAI1	(34503110 , 34503189)	(34504392 , 34504540)	(34504638 , 34504737)	1.20598	-1.27621	-1.50627	0.278266	0.0537872	0.00178705	1	1
DOK7	(3434831 , 3434954)	(3435031 , 3435076)	(3444931 , 3445161)	1.18264	1.0528	-2.24156	0.313224	0.484329	0.00183228	0	1
DHX40	(54997756 , 54997926)	(54998770 , 54998937)	(55002661 , 55002806)	1.1226 // -1.29261	1.06534	-2.33142	0.472325 // 0.162137	0.712838	0.00200968	0	1
RIMS1	(73027129 , 73032473)	(73050471 , 73050542)	(73057103 , 73058470)	-1.04361 // -1.41907 // -1.22216 // 1.00878 // 1.39222 // 1.00338 // -1.12449	1.00222 // 1.09456	-1.86516	0.33045 // 0.03948 // 0.177164 // 0.95179 // 0.0607905 // 0.992136 // 0.21404	0.984719 // 0.220735	0.00206674	1	1
CNOT6	(179854010 , 179854369)	(179855027 , 179855194)	(179888881 , 179888994)	1.05301	-1.10969	-1.37627	0.609518	0.504362	0.00208849	0	0
AKT2	(45454673 , 45454801)	(45462969 , 45463098)	(45463953 , 45483120)	-1.07493	-1.00169 // 1.20772 // 1.0039 // 1.01829 // 1.04637 // -1.19944	-1.33588	0.563212	0.977842 // 0.115014 // 0.951333 // 0.91561 // 0.812403 // 0.426079	0.00221365	0	1
DHX35	(37045756 , 37045833)	(37050870 , 37050974)	(37053511 , 37053572)	1.22457	-1.16689	-1.81017	0.106519	0.414009	0.00223592	1	1
DHX35	(37045756 , 37045833)	(37050850 , 37050974)	(37053511 , 37053572)	1.22457	-1.16689	-1.81017	0.106519	0.414009	0.00223592	1	0
TRPM4	(54383937 , 54384160)	(54385277 , 54385389)	(54385765 , 54385842)	-1.12936	-1.03378	-2.25812	0.545505	0.708567	0.00226028	1	1
ALS2CR12	(201861239 , 201861749)	(201862425 , 201862534)	(201862664 , 201862753)	-1.05185 // -1.53831	-1.19967	-1.91753	0.827486 // 0.14032	0.424123	0.00242049	0	1
ALG2	(101018524 , 101020939)	(101023082 , 101023240)	(101023650 , 101024067)	1.09163 // 1.16158 // -1.04053 // 1.16375	1.04468 // 1.06857 // -1.29893	-1.58899	0.573818 // 0.379478 // 0.844796 // 0.296433	0.724357 // 0.655246 // 0.320354	0.00244109	0	0
SESN2	(28471832 , 28471891)	(28472456 , 28472606)	(28473138 , 28473256)	-1.24942	-2.23496	-1.73855	0.281103	0.0560006	0.00269312	1	1
MAP9	(156515539 , 156515623)	(156516378 , 156516516)	(156517373 , 156517494)	-1.14764 // 1.03619	1.02831	-2.87228	0.636617 // 0.826671	0.933294	0.0027325	1	1
CACNG6	(59193305 , 59193379)	(59194700 , 59194837)	(59207017 , 59207732)	1.0087	1.12918 // 1.22424 // -1.03396	-1.39295	0.908281	0.331491 // 0.461452 // 0.788426	0.00275019	0	1
ZMYND11	(272778 , 272855)	(273525 , 273617)	(275378 , 275465)	-1.56133	-1.20355	-2.09724	0.066047	0.299189	0.00277426	1	1
CTNND2	(11417808 , 11418002)	(11437777 , 11438341)	(11450143 , 11450315)	-1.22281	1.05142	-1.79067	0.0910394	0.694092	0.0027798	1	1
C21ORF59	(32901830 , 32901897)	(32904019 , 32904135)	(32906286 , 32907027)	-1.51837	-1.21854 // -1.39583	-1.37092	0.0606944	0.240408 // 0.147191	0.0029546	0	1
C21ORF59	(32901830 , 32901897)	(32904019 , 32904186)	(32906286 , 32907027)	-1.51837	-1.21854 // -1.39583	-1.37092	0.0606944	0.240408 // 0.147191	0.0029546	0	1
FBXO44	(11640911 , 11641008)	(11641177 , 11641272)	(11641380 , 11641515)	-1.14458	-1.42376	-1.91316	0.478909	0.121593	0.00333288	1	1
FOXR1	(118354877 , 118355124)	(118355362 , 118355588)	(118356410 , 118356648)	-1.05675 // -1.22137 // 1.00199	-1.03206 // 1.20513	-1.57001	0.701389 // 0.385985 // 0.988517	0.502432 // 0.413636	0.00347359	1	1
ATXN2	(110432078 , 110432185)	(110432572 , 110432769)	(110435544 , 110435726)	-1.4613	-1.22902	-1.63485	0.152872	0.14957	0.00369527	1	1
FUZ	(55004232 , 55004327)	(55004447 , 55004644)	(55006432 , 55006536)	-1.33836	-1.47231	-1.33145	0.0795284	0.0530318	0.00457309	1	1
PSMD12	(62787673 , 62787839)	(62789354 , 62789470)	(62792990 , 62793155)	-1.24679	-1.35665	-1.35172	0.114209	0.108762	0.00471968	1	0
UQCC	(33417774 , 33425473)	(33433135 , 33433242)	(33445309 , 33445413)	-1.06687 // -1.24228	1.16501	-2.22354	0.739976 // 0.335382	0.382028	0.00477227	1	1
FOXP4	(41665984 , 41666063)	(41666937 , 41667038)	(41670586 , 41670707)	-1.20383	-1.23267	-2.01313	0.36372	0.253843	0.00477653	1	1
CCDC81	(85796304 , 85796391)	(85796817 , 85796960)	(85797951 , 85798055)	1.05687	1.12168	-1.26781	0.158987	0.162274	0.0047828	1	1
IQCE	(2565184 , 2573323)	(2575114 , 2575159)	(2577686 , 2577814)	-1.10972 // -1.02976	1.0317 // 1.24367	-2.02029	0.540578 // 0.820812	0.869816 // 0.178435	0.00504424	0	1
C14ORF102	(89837336 , 89837469)	(89838817 , 89839222)	(89840032 , 89840479)	1.07192	-1.02001 // -1.2707	-1.46021	0.545639	0.912324 // 0.221345	0.00520232	1	1
CORIN	(47374712 , 47374828)	(47376915 , 47377025)	(47380505 , 47380612)	-1.03624	-1.08059	-1.47201	0.78021	0.643503	0.00524959	1	0
ABCC8	(17372389 , 17372522)	(17373295 , 17373398)	(17373733 , 17374038)	-1.07076	1.03213 // -1.08803	-1.91753	0.536128	0.775654 // 0.47423	0.00525383	1	1
ABCC8	(17372389 , 17372522)	(17373295 , 17373593)	(17373733 , 17374038)	-1.07076	1.03213 // -1.08803	-1.91753	0.536128	0.775654 // 0.47423	0.00525383	1	1
SIRT3	(222983 , 223215)	(223343 , 223534)	(226048 , 226354)	-1.18952	-1.4613 // -1.17092 // 1.06885	-1.33144	0.140324	0.194948 // 0.561597 // 0.517321	0.00525406	0	0
SIRT3	(222983 , 223215)	(223343 , 223437)	(226048 , 226354)	-1.18952	-1.4613 // -1.17092 // 1.06885	-1.33144	0.140324	0.194948 // 0.561597 // 0.517321	0.00525406	0	0
ANKMY1	(241142956 , 241143145)	(241145280 , 241145442)	(241145971 , 241149200)	1.12445 // 1.92576	1.03745	-1.28417	0.500562 // 0.0258236	0.735317	0.005266	1	1
TRO	(54965361 , 54965449)	(54965736 , 54966926)	(54967609 , 54967713)	-1.90105 // -1.25702	-1.17695	-2.32183	0.0892378 // 0.606682	0.431782	0.0052688	0	1
MUC4	(196986677 , 196986810)	(196989953 , 196990105)	(197023004 , 197023545)	1.01042	1.45664 // -1.16507 // -1.55547	-1.51465	0.924858	0.061458 // 0.177667 // 0.100366	0.00555695	0	1
GGT5	(22958791 , 22958986)	(22959842 , 22959972)	(22970521 , 22971050)	-1.0296	-1.15679	-2.00613	0.871925	0.0945141	0.00561576	1	1
TARBP2	(52181325 , 52181759)	(52182066 , 52182235)	(52183078 , 52183859)	-1.04239	-1.06738 // 1.01909	-1.68923	0.826315	0.537213 // 0.94916	0.00572703	0	1
TARBP2	(52181383 , 52181759)	(52182071 , 52182235)	(52183078 , 52183585)	-1.04239	1.01909	-1.68923	0.826315	0.94916	0.00572703	0	0
NUMB	(72811671 , 72813754)	(72815742 , 72815885)	(72818820 , 72818966)	-1.24161 // 1.30675 // 1.00985 // -1.28467 // -1.18694 // 1.20438	-1.06215	-2.42038	0.278309 // 0.16141 // 0.96582 // 0.457395 // 0.493564 // 0.338861	0.734795	0.0057521	0	1
PPM1B	(44249504 , 44249917)	(44281829 , 44282688)	(44289853 , 44289970)	-1.04701 // -1.12014 // -1.05433	-1.37624	-1.48361	0.706942 // 0.552336 // 0.69464	0.0959981	0.00593672	0	0
PHF23	(7081428 , 7081520)	(7081672 , 7081703)	(7083289 , 7083498)	-1.68316	-1.09335 // -1.73729	-2.35008	0.0603829	0.578298 // 0.0320371	0.00616005	0	0
MTA3	(42651081 , 42651148)	(42659751 , 42659844)	(42690102 , 42690228)	-1.30168	-1.16399	-1.44228	0.179891	0.0872423	0.00630612	1	1
EIF4G1	(185515033 , 185516700)	(185517803 , 185517979)	(185518199 , 185518298)	1.03923 // 1.51011 // -1.15878	-1.00662	-1.93077	0.756675 // 0.111229 // 0.25825	0.954545	0.00637342	0	1
C10ORF28	(99957848 , 99959646)	(99961054 , 99961095)	(99981259 , 99981434)	1.16652 // 1.17622 // 1.26823 // 1.0383 // -1.02147 // 1.12276 // 1.00363 // -1.16117 // 1.2946	1.06007	-1.92678	0.375751 // 0.365934 // 0.125001 // 0.920524 // 0.876721 // 0.422982 // 0.986729 // 0.38039 // 0.210029	0.513615	0.00638059	1	1
SPATA22	(3312751 , 3312811)	(3317518 , 3317598)	(3319327 , 3319442)	1.3029	1.36361	-1.65621	0.446763	0.308558	0.00661384	1	1
SPATA22	(3312751 , 3312811)	(3317470 , 3317598)	(3319327 , 3319442)	1.3029	1.36361	-1.65621	0.446763	0.308558	0.00661384	1	1
SPATA22	(3312751 , 3312811)	(3317518 , 3317569)	(3319327 , 3319442)	1.3029	1.36361	-1.65621	0.446763	0.308558	0.00661384	1	0
JMJD7-PLA2G4B	(39926159 , 39926325)	(39926827 , 39927013)	(39927139 , 39927638)	-1.23274 // -1.57774	1.02299	-1.53358	0.428289 // 0.0233731	0.887416	0.00664493	0	1
CASK	(41297916 , 41298112)	(41299797 , 41299832)	(41301229 , 41301297)	-1.10068	1.15881	-1.62101	0.643082	0.57849	0.00673727	1	1
MMAB	(108490958 , 108491051)	(108493837 , 108493898)	(108495535 , 108495702)	-1.19167	-1.09669	-2.48791	0.492731	0.478532	0.00687075	1	1
SLC39A9	(68992202 , 68992336)	(68994833 , 68995199)	(68998167 , 68998859)	-1.20265	-1.15577	-1.33022	0.304684	0.311082	0.00688836	1	0
C12ORF52	(112107714 , 112108209)	(112108381 , 112108504)	(112108871 , 112109236)	1.0623 // -1.76436	-1.26067	-1.60448	0.690209 // 0.0196285	0.217809	0.00698993	0	0
C12ORF52	(112107714 , 112108209)	(112108373 , 112108504)	(112108871 , 112109236)	1.0623 // -1.76436	-1.26067	-1.60448	0.690209 // 0.0196285	0.217809	0.00698993	0	0
IFT88	(20143112 , 20143178)	(20162844 , 20162954)	(20163193 , 20163575)	-1.80437	-1.37607 // -1.06967 // -1.44043	-1.96346	0.0558142	0.344717 // 0.693895 // 0.0773264	0.00707448	0	1
C19ORF57	(13857774 , 13857868)	(13861001 , 13862275)	(13864599 , 13864703)	-1.0134	1.34077 // 1.40011	-1.61231	0.944869	0.343347 // 0.307708	0.00714913	1	1
KIAA1310	(96642952 , 96649226)	(96660776 , 96660946)	(96666385 , 96667786)	1.01534 // -1.13403 // -1.20285	-1.47977 // -1.13069 // -1.33096	-1.58824	0.909505 // 0.305003 // 0.186523	0.108012 // 0.059545 // 0.17878	0.00717912	1	1
KIAA1310	(96649136 , 96649226)	(96660776 , 96661007)	(96666385 , 96666649)	1.01534	-1.47977 // -1.13069 // -1.33096	-1.58824	0.909505	0.108012 // 0.059545 // 0.17878	0.00717912	1	0
MYO1A	(55726914 , 55726977)	(55727112 , 55727158)	(55727354 , 55727458)	1.29354	1.30556	-2.01732	0.250737	0.221201	0.00731457	1	1
TEX261	(71070387 , 71070454)	(71072468 , 71072621)	(71074334 , 71074413)	-1.10503	-1.11192	-1.25099	0.476194	0.358084	0.00739576	0	1
TACC2	(123837983 , 123862738)	(123882114 , 123882239)	(123893077 , 123944681)	-1.22612	-1.04725 // 1.35156 // -1.57282	-2.25685	0.199698	0.672615 // 0.157721 // 0.0838849	0.00752711	1	1
MYOM1	(3116699 , 3116895)	(3119230 , 3119517)	(3121373 , 3121494)	1.16428	1.1582	-1.59984	0.105402	0.28954	0.00755514	1	1
CLCN6	(11810750 , 11810863)	(11811102 , 11811268)	(11811840 , 11811966)	-1.15135	-1.41935	-1.88224	0.50134	0.157133	0.0075724	1	1
GLS2	(55159831 , 55159952)	(55160339 , 55160438)	(55167988 , 55168465)	-1.13285	-1.08547 // 1.00757	-2.44669	0.29354	0.433842 // 0.972171	0.0077828	0	1
C1ORF101	(242691241 , 242691419)	(242693833 , 242693881)	(242707466 , 242707539)	1.08572 // 1.10376	-1.27104	-2.64435	0.638496 // 0.526342	0.156487	0.00790266	0	1
KLF2	(16296651 , 16296809)	(16297027 , 16297843)	(16298667 , 16299682)	1.09173	-1.03979 // -1.41125	-1.42893 // -1.2773	0.471339	0.922384 // 0.357777	0.00172371 // 0.00794525	0	1
KIF9	(47283674 , 47283757)	(47287731 , 47287955)	(47290046 , 47290152)	-1.2427	-1.10523	-1.26767	0.343039	0.346889	0.00798343	1	1
WDR59	(73529549 , 73529665)	(73534137 , 73534225)	(73539918 , 73539955)	-1.35014	-1.35174	-1.6679	0.090578	0.167025	0.00802202	1	1
PITPNM3	(6347571 , 6347618)	(6369400 , 6369507)	(6382031 , 6382126)	-1.10698	1.05024	-1.486	0.559369	0.632596	0.00804164	1	0
SLC6A9	(44248475 , 44249141)	(44249820 , 44249981)	(44255306 , 44262621)	-1.00931	1.00845 // -1.30401 // 1.1123	-1.65696	0.899684	0.911786 // 0.337824 // 0.368943	0.00806525	1	1
WDR25	(99912508 , 99912794)	(99917000 , 99917836)	(100004111 , 100004258)	-1.22946	-1.51839	-1.64195	0.192789	0.0784279	0.00812394	0	0
SEC31B	(102247776 , 102247954)	(102248452 , 102248551)	(102248907 , 102249005)	1.08552	1.10178	-1.48408	0.15443	0.57414	0.00831827	1	1
INPP5J	(29848961 , 29849105)	(29850831 , 29851996)	(29852362 , 29852475)	1.12015	-1.48786	-2.95087 // -1.65278	0.274902	0.156684	0.00123536 // 0.0085138	0	0
ESR1	(152170507 , 152171192)	(152205425 , 152205621)	(152243483 , 152243599)	-1.20106 // -1.28269 // 1.08662 // -1.73467	-1.18716	-3.0726 // -2.6777	0.0755662 // 0.21692 // 0.584211 // 0.0493386	0.343358	0.00354323 // 0.0085642	0	1
ESR1	(152170507 , 152171192)	(152205425 , 152205615)	(152243483 , 152243599)	-1.20106 // -1.28269 // 1.08662 // -1.73467	-1.18716	-3.0726 // -2.6777	0.0755662 // 0.21692 // 0.584211 // 0.0493386	0.343358	0.00354323 // 0.0085642	0	1
SNCAIP	(121767387 , 121787333)	(121788946 , 121789125)	(121795563 , 121795676)	-1.51929 // -1.07163	1.22603 // -1.07705	-1.36718	0.302103 // 0.66873	0.529831 // 0.379606	0.00856446	1	1
TRIP4	(62479995 , 62480073)	(62485582 , 62485711)	(62488865 , 62489080)	-1.35171	-1.26234	-1.71598	0.106756	0.157577	0.00874693	1	1
TRMU	(45109962 , 45110407)	(45112340 , 45112505)	(45120983 , 45121105)	-1.18951	-1.34093	-1.53531	0.252589	0.167741	0.0088702	0	1
ZNF197	(44647558 , 44647717)	(44648601 , 44648692)	(44648969 , 44649095)	-1.0234	-1.04258	-1.49945	0.805731	0.731305	0.008894	1	1
CELF1	(47460823 , 47460984)	(47461581 , 47461660)	(47462517 , 47462651)	-1.2316	-1.26273	-1.1932	0.349263	0.0954953	0.00907897	1	1
CUGBP1	(47460823 , 47460984)	(47461581 , 47461660)	(47462517 , 47462651)	-1.2316	-1.26273	-1.1932	0.349263	0.0954953	0.00907897	1	1
MAK	(10892643 , 10892791)	(10893039 , 10893143)	(10899894 , 10900066)	-1.1236	1.38776	-2.38495	0.552685	0.105222	0.00916147	1	1
CDADC1	(48727976 , 48728050)	(48731483 , 48731660)	(48738016 , 48740196)	1.01575	-1.26475 // -1.43539 // -1.59214 // -1.45304	-1.94072	0.858966	0.394294 // 0.20618 // 0.0269299 // 0.10464	0.00925096	1	1
SNTG1	(50987150 , 50987344)	(51247674 , 51247748)	(51469325 , 51469378)	-1.32161	-1.06004	-1.56001	0.155533	0.48481	0.00929525	0	0
POMT1	(133367997 , 133368521)	(133369397 , 133369548)	(133371322 , 133371661)	1.60641 // -1.21221 // -1.17643	1.37693 // 1.1703	-1.65691	0.29215 // 0.36462 // 0.224182	0.318331 // 0.631186	0.00931681	0	0
C6ORF211	(151815299 , 151815414)	(151817376 , 151817481)	(151821156 , 151821400)	-1.49255 // -1.03555	-1.3116 // -1.83695	-1.69788	0.167072 // 0.575711	0.291581 // 0.0128271	0.00931711	0	1
GYPB	(145136707 , 145136907)	(145138143 , 145138237)	(145140014 , 145140052)	1.73056	1.1633	-1.91404	0.0997959	0.215193	0.00937009	0	1
ZNF256	(63144015 , 63145827)	(63147114 , 63147240)	(63150622 , 63150883)	1.73394 // 1.59079 // 1.3175 // 1.54555	-1.30307	-2.26962	0.0512532 // 0.0124716 // 0.326624 // 0.0673594	0.384063	0.00942014	0	1
LOXHD1	(42379278 , 42379382)	(42380856 , 42381019)	(42391317 , 42391450)	1.12019	-1.06212	-1.84175	0.533284	0.447316	0.00949206	1	1
ABCB8	(150356443 , 150361081)	(150361625 , 150361937)	(150362293 , 150362619)	-1.44087	-1.3775 // -1.29214	-1.62836	0.0691055	0.142586 // 0.0348222	0.00971891	0	1
SLC25A3	(97517864 , 97518036)	(97519080 , 97519190)	(97519277 , 97519965)	-1.47062	1.14904 // -1.02008 // -1.68055	-1.57622	0.0670508	0.447174 // 0.913025 // 0.0457967	0.0097677	0	1
HSD17B14	(54008082 , 54008417)	(54008525 , 54008621)	(54008732 , 54008799)	-1.3772 // -1.36614 // -1.92797	-2.20119	-1.98343	0.146623 // 0.306381 // 0.0302785	0.0690026	0.00982914	0	1
HSD17B14	(54008082 , 54008417)	(54008502 , 54008621)	(54008732 , 54008799)	-1.3772 // -1.36614 // -1.92797	-2.20119	-1.98343	0.146623 // 0.306381 // 0.0302785	0.0690026	0.00982914	0	0
WDR20	(101731028 , 101731210)	(101744693 , 101745952)	(101758920 , 101759757)	-1.29682	1.01164 // -1.00577 // -1.08426	-1.58851	0.493401	0.887845 // 0.944515 // 0.713375	0.00988227	0	1
