# Supplementary material for: Genome-Wide Analysis of Differentially Expressed Genes and Splicing Isoforms in Clear Cell Renal Cell Carcinoma
Source: PLoS One. 2013 Oct 23;8(10):e78452. doi: 10.1371/journal.pone.0078452 (PMC3806822; doi:10.1371/journal.pone.0078452)
Supplement: Table S10 — Biological functions and networks associated to PTP4A3, CAV2, LAMA4, KCNJ1, SFRP1 and TCF21 as resulted by IPA analysis. (XLSX) [file pone.0078452.s010.xlsx]

## Sheet: Foglio1
Gene	Networks	Biofunctions
PTP4A3	Cell Death, Free Radical Scavenging, Liver Necrosis/Cell Death	Cancer, Cardiovascular System Development adn Function, Cell-To-Cell Signaling and Interaction, Cellular Growth and Proliferation, Cellular Movement, Gastrointestinal Disease, Tissue Development
CAV2	Gene Expression, Cell Cycle, Cellular Development	Cardiovascular System Development and Function, Cellular Assembly and Organization, Cellular Development, Cellular Function and Maintenance, Cellular Growth and Proliferation, Organismal Development, Reproductive System Disease, Tissue Development
LAMA4	Tissue Development, Post-Translational Modification, Cell Morphology	Cancer, Cell-To-Cell Signaling and Interaction, Cellular Development, Gastrointestinal Disease, Neurological Disease, Organismal Development, Organismal Injury and Abnormalities, Reproductive System Disease
KCNJ1	Genetic Disorder, Metabolic Disease, Renal and Urological Disease	Molecular Transport, Renal and Urological Disease
SFRP1	Cellular Assembly and Organization, Cellular Movement, Nervous System Development and Function	Cancer, Connective Tissue Development and Function, Embryonic Development, Endocrine System Disorders, Gastrointestinal Disease, Hepatic System Disease, Metabolic Disease, Organismal Development, Reproductive System Disease, Respiratory Disease, Skeletal and Muscular System Development and Function, Tissue Development
TCF21	Gene Expression, Free Radical Scavenging, Molecular Transport	Cancer,Development Disorder, Embryonic Development, Gastrointestinal Disease, Organ Development, Organismal Development, Renal and Urological System Development and Function, Skeletal and Muscular System Development and Function, Tissue Development
